# Supplementary material for: Evaluating Whether Radiofrequency Irradiation Attenuated UV-B-Induced Skin Pigmentation by Increasing Melanosomal Autophagy and Decreasing Melanin Synthesis
Source: Int J Mol Sci. 2021 Oct 3;22(19):10724. doi: 10.3390/ijms221910724 (PMC8509725; doi:10.3390/ijms221910724)
Supplement: Supplementary file 1 [file ijms-22-10724-s001.zip]

Archive with 1 entries (1 files):
- ijms-1393774-supplementary.pdf
